# Supplementary material for: A Novel Method of CD31-Combined ABO Carbohydrate Antigen Microarray Predicts Acute Antibody-Mediated Rejection in ABO-Incompatible Kidney Transplantation
Source: Transpl Int. 2022 Mar 23;35:10248. doi: 10.3389/ti.2022.10248 (PMC8985549; doi:10.3389/ti.2022.10248)
Supplement: Supplementary file 1 [file Table2.xlsx]

## Sheet: Sheet1
Supplementary Table 2. Signal assignment of glycopeptide (EGKPFYQMTSNATQAFWTK) having various glycans and relative intensity change of them.
Glycan composition	#Hex	#HexNAc	#Fuc	m/z calc	HEK293_H			HEK293_A				HEK293_B
					m/z obs	Presumed peak height	Relative height	m/z obs	Presumed peak height	Relative height	Relative height change (H to A)	m/z obs	Presumed peak height	Relative height	Relative height change (H to B)
011	0	1	1	3476.51	3476.51	65085	0.354519				-0.354519				-0.354519
111	1	1	1	3638.56	3638.51	133616	0.727807				-0.727807	3638.56	116937	0.648816	-0.0789903
021	0	2	1	3679.59	3679.59	557875	3.03876	3679.59	582706	3.78826	0.7495	3679.58	472867	2.62366	-0.415094
030	0	3	0	3736.61	3736.59	150050	0.817326	3736.59	323460	2.10286	1.28554				-0.817326
121	1	2	1	3841.64	3841.64	4.19914e+06	22.8728	3841.64	4.35461e+06	28.3099	5.43716	3841.64	3.0249e+06	16.7834	-6.08941
031	0	3	1	3882.67	3882.67	5.31985e+06	28.9773	3882.67	1.34673e+07	87.5527	58.5754	3882.67	5.05806e+06	28.0642	-0.913134
130	1	3	0	3898.66	3898.62	422724	2.30258				-2.30258				-2.30258
122	1	2	2	3987.7	3987.7	5.21051e+06	28.3817	3987.73	194553	1.26482	-27.1169				-28.3817
221	2	2	1	4003.69	4003.69	1.71813e+06	9.35867	4003.68	2.39567e+06	15.5746	6.21592	4003.7	2.73197e+06	15.1581	5.7994
032	0	3	2	4028.73	4028.7	175627	0.956643	4028.73	643033	4.18045	3.22381				-0.956643
131	1	3	1	4044.72	4044.72	1.19699e+07	65.2002	4044.72	1.53819e+07	100	34.7998	4044.72	1.80232e+07	100	34.7998
230	2	3	0	4060.71	4060.68	60066.7	0.327184				-0.327184	4060.69	1.05018e+06	5.82683	5.49965
041	0	4	1	4085.75	4085.74	1.68159e+06	9.15967	4085.74	3.76391e+06	24.4697	15.3101	4085.73	1.65595e+06	9.1879	0.0282267
222	2	2	2	4149.75	4149.75	2.62338e+06	14.2896				-14.2896				-14.2896
132	1	3	2	4190.78	4190.78	1.83587e+07	100	4190.77	3.24469e+06	21.0942	-78.9058	4190.77	1.29366e+06	7.17778	-92.8222
231	2	3	1	4206.77	4206.76	2.76333e+06	15.0519	4206.76	3.42993e+06	22.2985	7.24659	4206.77	7.42301e+06	41.1859	26.134
330	3	3	0	4222.77				4222.7	180506	1.1735	1.1735				0
042	0	4	2	4231.8				4231.82	139341	0.905877	0.905877				0
141	1	4	1	4247.8				4247.79	1.79485e+06	11.6686	11.6686				0
051	0	5	1	4288.83				4288.82	403275	2.62175	2.62175				0
223	2	2	3	4295.81	4295.81	1.71071e+06	9.31828	4295.81	220166	1.43133	-7.88695				-9.31828
133	1	3	3	4336.84	4336.83	231525	1.26112				-1.26112				-1.26112
232	2	3	2	4352.83	4352.83	6.81389e+06	37.1153	4352.83	457132	2.97188	-34.1435	4352.83	749361	4.15776	-32.9576
142	1	4	2	4393.86	4393.85	558611	3.04276	4393.85	8.65441e+06	56.2636	53.2209				-3.04276
241	2	4	1	4409.85				4409.84	536649	3.48883	3.48883				0
151	1	5	1	4450.88	4450.88	72300.8	0.393823				-0.393823				-0.393823
233	2	3	3	4498.89	4498.88	4.39023e+06	23.9137				-23.9137				-23.9137
332	3	3	2	4514.88							0	4514.88	888911	4.93204	4.93204
242	2	4	2	4555.91				4555.9	1.46107e+06	9.49865	9.49865				0
341	3	4	1	4571.91				4571.9	122053	0.793483	0.793483				0
152	1	5	2	4596.94				4596.93	695398	4.52089	4.52089				0
243	2	4	3	4701.97	4701.96	85077.6	0.463419	4701.96	527399	3.4287	2.96528				-0.463419
253	2	5	3	4905.05				4905.04	1.29474e+06	8.41727	8.41727				0
*Glycan compositions containing multiple Fucoses are indicated with bold and cells of #Fuc are colored in orange.
Glycan compositions wich are increased in type A and B are colored with green or blue, respectively.
