# Supplementary material for: A Novel Method of CD31-Combined ABO Carbohydrate Antigen Microarray Predicts Acute Antibody-Mediated Rejection in ABO-Incompatible Kidney Transplantation
Source: Transpl Int. 2022 Mar 23;35:10248. doi: 10.3389/ti.2022.10248 (PMC8985549; doi:10.3389/ti.2022.10248)
Supplement: Supplementary file 9 [file Table1.xlsx]

## Sheet: Sheet1
Supplementary Table 1. Signal assignment of glycopeptide (VLENSTK) having various glycans and relative intensity change of them.
Glycan composition*	#Hex	#HexNAc	#Fuc	m/z calc	HEK293_H			HEK293_A				HEK293_B
					m/z obs	Presumed peak height	Relative height	m/z obs	Presumed peak height	Relative height	Relative height change (H to A)	m/z obs	Presumed peak height	Relative height	Relative height change (H to B)
111	1	1	1	2193.94	2193.94	112352	0.933616	2193.94	51267.7	0.401154	-0.532461	2193.94	196731	1.33749	0.403875
021	0	2	1	2234.96	2234.96	466486	3.87639	2234.96	1.94218e+06	15.197	11.3206	2234.97	3.49906e+06	23.7886	19.9122
030	0	3	0	2291.99	2291.98	132822	1.10372	2291.97	246100	1.92566	0.821944	2291.98	231459	1.57359	0.469871
112	1	1	2	2340	2339.99	81340.6	0.675921				-0.675921				-0.675921
121	1	2	1	2397.02	2397.02	650003	5.40137	2397.02	1.07662e+06	8.42424	3.02287	2397.02	2.19755e+06	14.9402	9.53884
031	0	3	1	2438.04	2438.05	1.2034e+07	100	2438.05	1.278e+07	100	0	2438.05	1.20619e+07	82.0035	-17.9965
130	1	3	0	2454.04	2454.04	173770	1.44398	2454.02	66640.5	0.521442	-0.922541	2454.03	304466	2.06993	0.625951
122	1	2	2	2543.08	2543.07	1.24714e+06	10.3635	2543.04	14391.2	0.112607	-10.2509				-10.3635
221	2	2	1	2559.07	2559.07	1.4657e+06	12.1796	2559.07	744718	5.8272	-6.35238	2559.07	4.64778e+06	31.5983	19.4187
131	1	3	1	2600.1	2600.1	7.5493e+06	62.7328	2600.1	3.13104e+06	24.4994	-38.2334	2600.1	1.4709e+07	100	37.2672
230	2	3	0	2616.09								2616.06	207768	1.41252	1.41252
041	0	4	1	2641.12	2641.12	1.09705e+06	9.11618	2641.12	4.97978e+06	38.9653	29.8491	2641.12	2.31795e+06	15.7587	6.64257
222	2	2	2	2705.13	2705.13	1.90405e+06	15.8222				-15.8222				-15.8222
321	3	2	1	2721.12				2721.08	69383.9	0.542908	0.542908	2721.09	96863.6	0.658534	0.658534
033	0	3	3	2730.16								2730.17	28394.9	0.193045	0.193045
132	1	3	2	2746.15	2746.17	3.83738e+06	31.8877	2746.15	339841	2.65916	-29.2285	2746.15	43561.6	0.296157	-31.5915
231	2	3	1	2762.15	2762.15	1.64885e+06	13.7015	2762.15	593526	4.64416	-9.05737	2762.15	6.74809e+06	45.8774	32.1758
141	1	4	1	2803.18	2803.17	1.22886e+06	10.2115	2803.19	1.90927e+06	14.9395	4.72792	2803.18	2.4614e+06	16.734	6.52246
051	0	5	1	2844.2	2844.19	204401	1.69852	2844.2	1.08845e+06	8.5168	6.81828	2844.21	266116	1.80921	0.110683
322	3	2	2	2867.18	2867.17	52941.5	0.439931	2867.16	17687.9	0.138403	-0.301528	2867.14	30464.4	0.207115	-0.232817
421	4	2	1	2883.18				2883.16	31619.3	0.247411	0.247411	2883.14	35842.7	0.243679	0.243679
133	1	3	3	2892.21	2892.2	56871.6	0.472589				-0.472589	2892.2	122172	0.830593	0.358003
232	2	3	2	2908.21	2908.22	2.5822e+06	21.4575	2908.21	173359	1.35649	-20.101	2908.2	146296	0.994602	-20.4629
331	3	3	1	2924.2	2924.2	105483	0.87654	2924.2	586655	4.5904	3.71386	2924.2	1.95084e+06	13.2629	12.3864
142	1	4	2	2949.23	2949.23	1.56148e+06	12.9755	2949.23	889846	6.96278	-6.01271				-12.9755
241	2	4	1	2965.23	2965.22	759488	6.31116	2965.23	960442	7.51517	1.20401	2965.23	3.3764e+06	22.9547	16.6435
151	1	5	1	3006.26	3006.23	148786	1.23638	3006.24	488365	3.82131	2.58494	3006.25	377820	2.56864	1.33226
422	4	2	2	3029.23	3029.23	82996.2	0.689678				-0.689678				-0.689678
332	3	3	2	3070.26	3070.27	945862	7.85988	3070.27	28992.2	0.226855	-7.63303	3070.26	193762	1.3173	-6.54258
431	4	3	1	3086.26	3086.22	33319	0.276873				-0.276873	3086.25	168597	1.14622	0.869344
242	2	4	2	3111.29	3111.29	1.65268e+06	13.7334	3111.29	362618	2.83738	-10.896	3111.28	58054.5	0.394688	-13.3387
341	3	4	1	3127.28	3127.27	264232	2.19571	3127.29	340213	2.66207	0.466362	3127.3	2.1115e+06	14.3552	12.1594
152	1	5	2	3152.31	3152.31	198832	1.65224	3152.32	795138	6.22172	4.56948				-1.65224
251	2	5	1	3168.31	3168.28	122805	1.02048	3168.29	270216	2.11436	1.09388	3168.3	352976	2.39973	1.37926
432	4	3	2	3232.31	3232.32	78682	0.653828				-0.653828	3232.31	85536.8	0.581528	-0.0723004
243	2	4	3	3257.34	3257.34	845792	7.02833	3257.34	38453.7	0.300889	-6.72744				-7.02833
342	3	4	2	3273.34	3273.37	602864	5.00965	3273.35	100191	0.783968	-4.22569	3273.34	110787	0.75319	-4.25646
441	4	4	1	3289.33	3289.33	73677.8	0.612245	3289.33	101205	0.791897	0.179652	3289.34	438634	2.98208	2.36984
252	2	5	2	3314.37	3314.36	210621	1.75021	3314.37	280233	2.19274	0.442533				-1.75021
351	3	5	1	3330.36	3330.33	78659.1	0.653638	3330.35	111583	0.873104	0.219466	3330.36	524944	3.56887	2.91523
334	3	3	4	3362.38	3362.37	195215	1.62219				-1.62219				-1.62219
433	4	3	3	3378.37	3378.39	100389	0.834211				-0.834211				-0.834211
343	3	4	3	3419.4	3419.4	427482	3.55227				-3.55227				-3.55227
442	4	4	2	3435.39	3435.4	103893	0.863327				-0.863327	3435.39	93580.6	0.636214	-0.227113
541	5	4	1	3451.39								3451.4	62003.2	0.421533	0.421533
352	3	5	2	3476.42	3476.41	175975	1.46231	3476.42	61706.4	0.482834	-0.979478				-1.46231
451	4	5	1	3492.41				3492.41	35203.6	0.275458	0.275458	3492.41	196610	1.33667	1.33667
262	2	6	2	3517.45				3517.44	65523.2	0.512699	0.512699
443	4	4	3	3581.45	3581.46	109783	0.912268				-0.912268				-0.912268
542	5	4	2	3597.45								3597.46	41297.8	0.280766	0.280766
353	3	5	3	3622.48	3622.48	155608	1.29306	3622.49	87185.5	0.682201	-0.610863				-1.29306
452	4	5	2	3638.47								3638.47	32590.1	0.221566	0.221566
263	2	6	3	3663.5				3663.51	113063	0.884681	0.884681
354	3	5	4	3768.53	3768.53	104346	0.867093				-0.867093				-0.867093
363	3	6	3	3825.56				3825.55	82141.9	0.642736	0.642736
273	2	7	3	3866.58				3866.58	149020	1.16604	1.16604
*Glycan compositions containing multiple Fucoses are indicated with bold and cells of #Fuc are colored in orange.
Glycan compositions wich are increased in type A and B are colored with green or blue, respectively.
